# Supplementary material for: Freshwater gobies 30 million years ago: New insights into character evolution and phylogenetic relationships of †Pirskeniidae (Gobioidei, Teleostei)
Source: PLoS One. 2020 Aug 24;15(8):e0237366. doi: 10.1371/journal.pone.0237366 (PMC7446829; doi:10.1371/journal.pone.0237366)
Supplement: S1 File — (NEX) [file pone.0237366.s003.nex]

#NEXUS
[written Fri Jul 10 17:21:51 CEST 2020 by Mesquite  version 3.61 (build 927) at mma044/192.168.2.101]

BEGIN TAXA;
	TITLE Taxa;
	DIMENSIONS NTAX=10;
	TAXLABELS
		Outgroup Rhyacichthyidae Odontobutidae Milyeringidae Eleotridae Butidae Thalasseleotridae Gobiidae Oxudercidae Pirskeniidae 
	;

END;


BEGIN CHARACTERS;
	TITLE  Character_Matrix;
	DIMENSIONS  NCHAR=21;
	FORMAT DATATYPE = STANDARD RESPECTCASE GAP = - MISSING = ? SYMBOLS = "  0 1 2 3 4";
	CHARSTATELABELS 
		1 adductor_mandibulae_tendon_ /  attaches_posterior_to_or_on_the_head_of_the_maxilla inserts_on_posterodorsolateral_margin_of_maxilla attaches_to_short_process_extending_from_maxilla_just_posterior_to_max_head attaches_medially_halfway_down_the_maxilla_shaft different_patterns_of_attachment_exist,
		2 anterior_extent_of_procurrent_cartilages_ /  short elongated,
		3 posterior_extent_of_procurrent_caudal_cartilages /  relatively_short with_thin_elongate_extension,
		4 uppermost_radial_and_scapula /  'radial separate from cleithrum, large ossified scapula' 'radial adjoins cleithrum, scapula unossified or reduced',
		5 middle_radial_of_first_pterygiophore_of_second_dorsal_fin_ /  present fused_or_lost,
		6 bony_preopercle_canal_support_ /  full_length_of_preopercle confined_to_vertical_portion_of_preopercle_or_absent,
		7 scales /  ctenoid_with_transforming_ctenii ctenoid,
		8 penultimate_branchiostegal_ray_position /  at_posterior_ceratohyal at_anterior_ceratohyal_near_to_gap at_anterior_ceratohyal,
		9 lateral_line_ /  present absent,
		10 ventral_shelf_on_urohyal /  present absent,
		11 interneural_gap_ /  absent present,
		12 expanded_last_branchiostegal_rays /  absent sixth_ray seventh_rays fifth_ray,
		13 pelvic_fins_ /  separate united,
		14 palatine /  unspecialized 'L-shaped' 'not exactly L-shaped' 'T-shaped',
		15 'Interhyal with cup-shaped lateral structure for articulation with preopercle' /  Not_developed present,
		16 'Posterior ceratohyal with laterally-directed process to support a posteriorly-positioned interhyal' /  Not_developed Present,
		17 'Pharyngobranchial 4 absent, epibranchial 4 directly articulating with pharyngobranchial 3' /  Not_developed present,
		18 dorsal_postcleithrum /  present absent,
		19 'expanded and medially-placed ventral process on ceratobranchial 5' /  not_developed present,
		20 'dorsal hemitrich of pelvic-fin rays with complex proximal head' /  not_developed present,
		21 Membrane_connecting_hyoid_arch_t /  not_developed ; 
	MATRIX
	Outgroup           000000100000000000000
	Rhyacichthyidae    1000000(0 1)00010(1 2)0000000
	Odontobutidae      20000001(0 1)001020000000
	Milyeringidae      210110121001020000000
	Eleotridae         31(1 2)111121001020000000
	Butidae            21011(0 1)121001020000000
	Thalasseleotridae  211111121111031111001
	Gobiidae           41(0 2)111121113141111110
	Oxudercidae        41(0 2)111121113141111110
	Pirskeniidae       ???110111?1203???1???

;

END;
BEGIN ASSUMPTIONS;
	TYPESET * UNTITLED   =  unord:  1- 21;

END;

BEGIN MESQUITECHARMODELS;
	ProbModelSet * UNTITLED   =  'Mk1 (est.)':  1- 21;
END;

Begin MESQUITE;
		MESQUITESCRIPTVERSION 2;
		TITLE AUTO;
		tell ProjectCoordinator;
		timeSaved 1594394511276;
		getEmployee #mesquite.minimal.ManageTaxa.ManageTaxa;
		tell It;
			setID 0 612444425574223557;
		endTell;
		getEmployee #mesquite.charMatrices.ManageCharacters.ManageCharacters;
		tell It;
			setID 0 8206567064662174614;
			tell It;
				setDefaultOrder  6 18 7 3 19 11 2 0 1 17 27 16 13 4 8 9 10 5 14 15 24;
				attachments ;
			endTell;
			mqVersion 361;
			checksumv 0 3 3232814767 null  getNumChars 21 numChars 21 getNumTaxa 10 numTaxa 10   short true   bits 31   states 31   sumSquaresStatesOnly 2130.0 sumSquares 2130.0 longCompressibleToShort false usingShortMatrix true   NumFiles 1 NumMatrices 1;
			mqVersion;
		endTell;
		getWindow;
		tell It;
			suppress;
			setResourcesState false false 100;
			setPopoutState 300;
			setExplanationSize 0;
			setAnnotationSize 0;
			setFontIncAnnot 0;
			setFontIncExp 0;
			setSize 1723 1011;
			setLocation 197 85;
			setFont SanSerif;
			setFontSize 10;
			getToolPalette;
			tell It;
			endTell;
			desuppress;
		endTell;
		getEmployee  #mesquite.charMatrices.BasicDataWindowCoord.BasicDataWindowCoord;
		tell It;
			showDataWindow #8206567064662174614 #mesquite.charMatrices.BasicDataWindowMaker.BasicDataWindowMaker;
			tell It;
				getWindow;
				tell It;
					setExplanationSize 30;
					setAnnotationSize 20;
					setFontIncAnnot 0;
					setFontIncExp 0;
					setSize 1623 939;
					setLocation 197 85;
					setFont SanSerif;
					setFontSize 10;
					getToolPalette;
					tell It;
						setTool mesquite.charMatrices.BasicDataWindowMaker.BasicDataWindow.ibeam;
					endTell;
					setActive;
					setTool mesquite.charMatrices.BasicDataWindowMaker.BasicDataWindow.ibeam;
					colorCells  #mesquite.charMatrices.NoColor.NoColor;
					colorRowNames  #mesquite.charMatrices.TaxonGroupColor.TaxonGroupColor;
					colorColumnNames  #mesquite.charMatrices.CharGroupColor.CharGroupColor;
					colorText  #mesquite.charMatrices.NoColor.NoColor;
					setBackground White;
					toggleShowNames off;
					toggleShowTaxonNames on;
					toggleTight off;
					toggleThinRows off;
					toggleShowChanges on;
					toggleSeparateLines off;
					toggleShowStates on;
					toggleReduceCellBorders off;
					toggleAutoWCharNames on;
					toggleAutoTaxonNames off;
					toggleShowDefaultCharNames off;
					toggleConstrainCW on;
					toggleBirdsEye off;
					toggleShowPaleGrid off;
					toggleShowPaleCellColors off;
					toggleShowPaleExcluded off;
					togglePaleInapplicable on;
					togglePaleMissing off;
					toggleShowBoldCellText off;
					toggleAllowAutosize on;
					toggleColorsPanel off;
					toggleDiagonal on;
					setDiagonalHeight 80;
					toggleLinkedScrolling on;
					toggleScrollLinkedTables off;
					getInfoPanel;
					tell It;
						btspOpen true;
						apOpen true;
						fpOpen true;
					endTell;
					toggleInfoPanel on;
				endTell;
				showWindow;
				getWindow;
				tell It;
					forceAutosize;
				endTell;
				getEmployee #mesquite.charMatrices.AlterData.AlterData;
				tell It;
					toggleBySubmenus off;
				endTell;
				getEmployee #mesquite.charMatrices.ColorByState.ColorByState;
				tell It;
					setStateLimit 9;
					toggleUniformMaximum on;
				endTell;
				getEmployee #mesquite.charMatrices.ColorCells.ColorCells;
				tell It;
					setColor Red;
					removeColor off;
				endTell;
				getEmployee #mesquite.categ.StateNamesStrip.StateNamesStrip;
				tell It;
					showStrip off;
				endTell;
				getEmployee #mesquite.charMatrices.AnnotPanel.AnnotPanel;
				tell It;
					togglePanel off;
				endTell;
				getEmployee #mesquite.charMatrices.CharReferenceStrip.CharReferenceStrip;
				tell It;
					showStrip off;
				endTell;
				getEmployee #mesquite.charMatrices.QuickKeySelector.QuickKeySelector;
				tell It;
					autotabOff;
				endTell;
				getEmployee #mesquite.charMatrices.SelSummaryStrip.SelSummaryStrip;
				tell It;
					showStrip off;
				endTell;
				getEmployee #mesquite.categ.SmallStateNamesEditor.SmallStateNamesEditor;
				tell It;
					panelOpen true;
				endTell;
			endTell;
		endTell;
		endTell;
end;
