# Supplementary material for: Freshwater gobies 30 million years ago: New insights into character evolution and phylogenetic relationships of †Pirskeniidae (Gobioidei, Teleostei)
Source: PLoS One. 2020 Aug 24;15(8):e0237366. doi: 10.1371/journal.pone.0237366 (PMC7446829; doi:10.1371/journal.pone.0237366)
Supplement: S2 File — (NEX) [file pone.0237366.s004.nex]

#NEXUS
[written Fri Jul 17 11:21:56 CEST 2020 by Mesquite  version 3.61 (build 927) at mma044/192.168.2.101]

BEGIN TAXA;
	TITLE Taxa;
	DIMENSIONS NTAX=10;
	TAXLABELS
		Outgroup Rhyacichthyidae Odontobutidae Milyeringidae Eleotridae Butidae Thalasseleotridae Gobiidae Oxudercidae Pirskeniidae 
	;

END;


BEGIN CHARACTERS;
	TITLE  Character_Matrix;
	DIMENSIONS  NCHAR=21;
	FORMAT DATATYPE = STANDARD RESPECTCASE GAP = - MISSING = ? SYMBOLS = "  0 1 2 3 4";
	CHARSTATELABELS 
		1 adductor_mandibulae_tendon_ /  attaches_posterior_to_or_on_the_head_of_the_maxilla inserts_on_posterodorsolateral_margin_of_maxilla attaches_to_short_process_extending_from_maxilla_just_posterior_to_max_head attaches_medially_halfway_down_the_maxilla_shaft different_patterns_of_attachment_exist,
		2 anterior_extent_of_procurrent_cartilages_ /  short elongated,
		3 posterior_extent_of_procurrent_caudal_cartilages /  relatively_short with_thin_elongate_extension,
		4 uppermost_radial_and_scapula /  'radial separate from cleithrum, large ossified scapula' 'radial adjoins cleithrum, scapula unossified or reduced',
		5 middle_radial_of_first_pterygiophore_of_second_dorsal_fin_ /  present fused_or_lost,
		6 bony_preopercle_canal_support_ /  full_length_of_preopercle confined_to_vertical_portion_of_preopercle_or_absent,
		7 scales /  ctenoid_with_transforming_ctenii ctenoid,
		8 penultimate_branchiostegal_ray_position /  at_posterior_ceratohyal at_anterior_ceratohyal_near_to_gap at_anterior_ceratohyal,
		9 lateral_line_ /  present absent,
		10 ventral_shelf_on_urohyal /  present absent,
		11 interneural_gap_ /  absent present,
		12 expanded_last_branchiostegal_rays /  absent sixth_ray seventh_rays fifth_ray,
		13 pelvic_fins_ /  separate united,
		14 palatine /  unspecialized 'L-shaped' 'not exactly L-shaped' 'T-shaped',
		15 'Interhyal with cup-shaped lateral structure for articulation with preopercle' /  Not_developed present,
		16 'Posterior ceratohyal with laterally-directed process to support a posteriorly-positioned interhyal' /  Not_developed Present,
		17 'Pharyngobranchial 4 absent, epibranchial 4 directly articulating with pharyngobranchial 3' /  Not_developed present,
		18 dorsal_postcleithrum /  present absent,
		19 'expanded and medially-placed ventral process on ceratobranchial 5' /  not_developed present,
		20 'dorsal hemitrich of pelvic-fin rays with complex proximal head' /  not_developed present,
		21 Membrane_connecting_hyoid_arch_t /  not_developed ; 
	MATRIX
	Outgroup           000000100000000000000
	Rhyacichthyidae    1000000(0 1)00010(1 2)0000000
	Odontobutidae      20000001(0 1)001020000000
	Milyeringidae      210110121001020000000
	Eleotridae         31(1 2)1111210(0 1)102000(0 1)000
	Butidae            21011(0 1)1210(0 1)1020000000
	Thalasseleotridae  211111121111031111001
	Gobiidae           41(0 2)111121113141111110
	Oxudercidae        41(0 2)111121113141111110
	Pirskeniidae       ???110111?1203???1???

;

END;
BEGIN ASSUMPTIONS;
	TYPESET * UNTITLED   =  unord:  1- 21;

END;

BEGIN MESQUITECHARMODELS;
	ProbModelSet * UNTITLED   =  'Mk1 (est.)':  1- 21;
END;

BEGIN NOTES;

	SU  C = 18 N = selected B = TRUE;

END;

Begin MESQUITE;
		MESQUITESCRIPTVERSION 2;
		TITLE AUTO;
		tell ProjectCoordinator;
		timeSaved 1594977716995;
		getEmployee #mesquite.minimal.ManageTaxa.ManageTaxa;
		tell It;
			setID 0 612444425574223557;
		endTell;
		getEmployee #mesquite.charMatrices.ManageCharacters.ManageCharacters;
		tell It;
			setID 0 8206567064662174614;
			tell It;
				setSelected  18;
				setDefaultOrder  6 18 7 3 19 11 2 0 1 17 27 16 13 4 8 9 10 5 14 15 24;
				attachments ;
			endTell;
			mqVersion 361;
			checksumv 0 3 1709092481 null  getNumChars 21 numChars 21 getNumTaxa 10 numTaxa 10   short true   bits 31   states 31   sumSquaresStatesOnly 2154.0 sumSquares 2154.0 longCompressibleToShort false usingShortMatrix true   NumFiles 1 NumMatrices 1;
			mqVersion;
		endTell;
		getWindow;
		tell It;
			suppress;
			setResourcesState false false 100;
			setPopoutState 300;
			setExplanationSize 0;
			setAnnotationSize 0;
			setFontIncAnnot 0;
			setFontIncExp 0;
			setSize 1723 1011;
			setLocation 197 64;
			setFont SanSerif;
			setFontSize 10;
			getToolPalette;
			tell It;
			endTell;
			desuppress;
		endTell;
		getEmployee  #mesquite.charMatrices.BasicDataWindowCoord.BasicDataWindowCoord;
		tell It;
			showDataWindow #8206567064662174614 #mesquite.charMatrices.BasicDataWindowMaker.BasicDataWindowMaker;
			tell It;
				getWindow;
				tell It;
					setExplanationSize 30;
					setAnnotationSize 20;
					setFontIncAnnot 0;
					setFontIncExp 0;
					setSize 1623 939;
					setLocation 197 64;
					setFont SanSerif;
					setFontSize 10;
					getToolPalette;
					tell It;
						setTool mesquite.charMatrices.BasicDataWindowMaker.BasicDataWindow.ibeam;
					endTell;
					setActive;
					setTool mesquite.charMatrices.BasicDataWindowMaker.BasicDataWindow.ibeam;
					colorCells  #mesquite.charMatrices.NoColor.NoColor;
					colorRowNames  #mesquite.charMatrices.TaxonGroupColor.TaxonGroupColor;
					colorColumnNames  #mesquite.charMatrices.CharGroupColor.CharGroupColor;
					colorText  #mesquite.charMatrices.NoColor.NoColor;
					setBackground White;
					toggleShowNames off;
					toggleShowTaxonNames on;
					toggleTight off;
					toggleThinRows off;
					toggleShowChanges on;
					toggleSeparateLines off;
					toggleShowStates on;
					toggleReduceCellBorders off;
					toggleAutoWCharNames on;
					toggleAutoTaxonNames off;
					toggleShowDefaultCharNames off;
					toggleConstrainCW on;
					toggleBirdsEye off;
					toggleShowPaleGrid off;
					toggleShowPaleCellColors off;
					toggleShowPaleExcluded off;
					togglePaleInapplicable on;
					togglePaleMissing off;
					toggleShowBoldCellText off;
					toggleAllowAutosize on;
					toggleColorsPanel off;
					toggleDiagonal on;
					setDiagonalHeight 80;
					toggleLinkedScrolling on;
					toggleScrollLinkedTables off;
					getInfoPanel;
					tell It;
						btspOpen true;
						apOpen true;
						fpOpen true;
					endTell;
					toggleInfoPanel on;
				endTell;
				showWindow;
				getWindow;
				tell It;
					forceAutosize;
				endTell;
				getEmployee #mesquite.charMatrices.AlterData.AlterData;
				tell It;
					toggleBySubmenus off;
				endTell;
				getEmployee #mesquite.charMatrices.ColorByState.ColorByState;
				tell It;
					setStateLimit 9;
					toggleUniformMaximum on;
				endTell;
				getEmployee #mesquite.charMatrices.ColorCells.ColorCells;
				tell It;
					setColor Red;
					removeColor off;
				endTell;
				getEmployee #mesquite.categ.StateNamesStrip.StateNamesStrip;
				tell It;
					showStrip off;
				endTell;
				getEmployee #mesquite.charMatrices.AnnotPanel.AnnotPanel;
				tell It;
					togglePanel off;
				endTell;
				getEmployee #mesquite.charMatrices.CharReferenceStrip.CharReferenceStrip;
				tell It;
					showStrip off;
				endTell;
				getEmployee #mesquite.charMatrices.QuickKeySelector.QuickKeySelector;
				tell It;
					autotabOff;
				endTell;
				getEmployee #mesquite.charMatrices.SelSummaryStrip.SelSummaryStrip;
				tell It;
					showStrip off;
				endTell;
				getEmployee #mesquite.categ.SmallStateNamesEditor.SmallStateNamesEditor;
				tell It;
					panelOpen true;
				endTell;
			endTell;
		endTell;
		endTell;
end;
